# Supplementary material for: Mechanical Agitation-Assisted Transmembrane Drug Delivery by Magnetically Powered Spiky Nanorobots
Source: Research (Wash D C). 2025 Aug 13;8:0768. doi: 10.34133/research.0768 (PMC12349924; doi:10.34133/research.0768)
Supplement: Supplementary 1 — Figs. S1 to S16 Movies S1 to S7 [file research.0768.f1.zip]

Archive with 8 entries (8 files):
- Movie S1.mp4
- Movie S2.mp4
- Movie S3.mp4
- Movie S4.mp4
- Movie S5.mp4
- Movie S6.mp4
- Movie S7.mp4
- Supplementary Materials_Rev1.docx
